# Supplementary material for: Silencing of transcription factor encoding gene StTCP23 by small RNAs derived from the virulence modulating region of potato spindle tuber viroid is associated with symptom development in potato
Source: PLoS Pathog. 2019 Dec 2;15(12):e1008110. doi: 10.1371/journal.ppat.1008110 (PMC6907872; doi:10.1371/journal.ppat.1008110)
Supplement: S1 File — (XLSX) [file ppat.1008110.s010.xlsx]

## Sheet: Sheet1
Supplementary File 1. Predicted target genes for the different PSTVd sRNAs corresponding to the vd-sRNAs and their expression patterns in PSTVd-infected and amiRNA potato plants.
vd-sRNA	Transcript ID	Gene name		Free energy (kcal/mol)
45	PGSC0003DMT400008728	StTCP23 transcription factor		-22.3
45	PGSC0003DMT400082827	Hypothetical gene of unknown function		-23.2
45	PGSC0003DMT400049951	Proline-rich family protein		-20.9
45	PGSC0003DMT400036892	ERD1 protein, Chloroplast		-19.7
45	PGSC0003DMT400080484	CBL-interacting serine/threonine-protein kinase		-18.1
45	PGSC0003DMT400070566	Fibronectin type III domain containing protein		-17.5
45	PGSC0003DMT400009860	xyloglucan endotrans glycosylase and hydrolase protein		-15.9
45	PGSC0003DMT400010397	DOF domain class transcription factor		-15.5
45	PGSC0003DMT400059740	Aromatic amino acid decarboxylase 2		-15.5
45	PGSC0003DMT400083103	Conserved gene of unknown function		-21
45	PGSC0003DMT400073289	Receptor kinase		-15.8
45	PGSC0003DMT400006533	Cytochrome c-type biogenesis protein cycL		-17.1
45	PGSC0003DMT400070630	Diacylglycerol kinase 7		-19.17
45	PGSC0003DMT400065150	Ganglioside-induced differentiation associated protein 1,2 gdap		-15.5
46	PGSC0003DMT400008728	StTCP23 transcription factor		-21.6
46	PGSC0003DMT400057443	Ethylene response factor ERF12		-18.9
46	PGSC0003DMT400021399	NBS-LRR resistance protein		-24.5
46	PGSC0003DMT400082827	Hypothetical gene of unknown function		-21.5
46	PGSC0003DMT400073763	Protein trichome berefringence-like 7		-21.2
46	PGSC0003DMT400049953	Proline-rich family protein		-19.2
46	PGSC0003DMT400050252	Sensory transduction histidine kinase		-19
46	PGSC0003DMT400038088	Integrase core domain containing protein		-19.1
46	PGSC0003DMT400055669	Vesicle transport protein GOT1B		-19.2
46	PGSC0003DMT400003654	Membrane-anchored ubiquitin-fold protein		-22
46	PGSC0003DMT400083106	Conserved unknown function gene		-21.5
46	PGSC0003DMT400009860	xyloglucan endotrans glycosylase and hydrolase protein		-21.2
46	PGSC0003DMT400044488	Hypothetical gene of unknown function		-16.5
46	PGSC0003DMT400039061	WRKY transfer factor		-18.7
46	PGSC0003DMT400029659	Beta-glucosidase		-18.5
46	PGSC0003DMT400009491	Mitogen-activated protein kinase 9		-18.9
46	PGSC0003DMT400024317	Glutaredoxin-C9		-18.9
47	PGSC0003DMT400083106	Conserved gene of unknown function		-21.1
47	PGSC0003DMT400003654	Membrane-anchored ubiquitin-fold protein		-21.6
47	PGSC0003DMT400008728	StTCP23 transcription factor		-19.3
47	PGSC0003DMT400062594	RNA recognition motif		-23.2
47	PGSC0003DMT400024317	Glutaredoxin-C9		-21.1
47	PGSC0003DMT400039574	Fiber protein Fb34		-18.7
47	PGSC0003DMT400035462	Conserved unknown function gene		-18.5
50	PGSC0003DMT400062597	RNA recognition motif		-22.7
50	PGSC0003DMT400021399	NBS-LRR resistance protein		-20
50	PGSC0003DMT400031567	Phosphatidylcholine transfer protein		-20.1
24	PGSC0003DMT400075125	Salt overly sensitive 1		-28.02
71	PGSC0003DMT400085199	gag-pol polyprotein		-33.04
71	PGSC0003DMT400011905	Carboxy-terminal kinesin		-26.6
The red rectangles indicate G:U wobble base pairs in the central nucleotide N. 10.
